# Supplementary material for: Genetic basis of resistance in hosts facing alternative infection strategies by a virulent bacterial pathogen
Source: G3 (Bethesda). 2024 Dec 21;15(3):jkae302. doi: 10.1093/g3journal/jkae302 (PMC11917490; doi:10.1093/g3journal/jkae302)
Supplement: jkae302_Supplementary_Data [file jkae302_supplementary_data.zip]

Archive with 10 entries (10 files):
- Figure_S1_G3-2024-405424.tif
- Figure_S2_G3-2024-405424.tif
- Figure_S3_G3-2024-405424.tif
- Figure_S4_G3-2024-405424.tif
- Figure_S5_G3-2024-405424.tif
- Supplemental_Material_Legends_G3-2024-405424.docx
- Table_S1_G3-2024-405424.xlsx
- Table_S2_G3-2024-405424.xlsx
- Table_S3_G3-2024-405424.xlsx
- Table_S4_G3-2024-405424.xlsx
