# Supplementary material for: Genetic basis of resistance in hosts facing alternative infection strategies by a virulent bacterial pathogen
Source: G3 (Bethesda). 2024 Dec 21;15(3):jkae302. doi: 10.1093/g3journal/jkae302 (PMC11917490; doi:10.1093/g3journal/jkae302)
Supplement: jkae302_Supplementary_Data [file jkae302_supplementary_data.zip › Table_S3_G3-2024-405424.xlsx]

## Sheet: Sheet1
Parent genotype	Replicate	Resistotype P15F	Pool size	Number of sequences (millions)
TNRA-21	1	Resistant	23	231.6
TNRA-21	1	Susceptible	33	313.6
TNRA-21	2	Resistant	23	264
TNRA-21	2	Susceptible	33	187.2
TNRA-21	3	Resistant	22	287.2
TNRA-21	3	Susceptible	32	238.4
